# Supplementary material for: Self-Powered Self-Contained Wireless Vibration Synchronous Sensor for Fault Detection
Source: Sensors (Basel). 2022 Mar 18;22(6):2352. doi: 10.3390/s22062352 (PMC8954614; doi:10.3390/s22062352)
Supplement: Supplementary file 1 [file sensors-22-02352-s001.zip]

Archive with 1 entries (1 files):
- sensors-1622861-supplementary.mp4
